# Supplementary material for: Analysis of LRRN3, MEF2C, SLC22A, and P2RY12 Gene Expression in the Peripheral Blood of Patients in the Early Stages of Parkinson’s Disease
Source: Biomedicines. 2024 Jun 23;12(7):1391. doi: 10.3390/biomedicines12071391 (PMC11273708; doi:10.3390/biomedicines12071391)
Supplement: Supplementary file 1 [file biomedicines-12-01391-s001.zip]

Archive with 1 entries (1 files):
- biomedicines-3004159-supplementary.pdf
